# Supplementary material for: Escherichia coli Activate Extraintestinal Antibody Response and Provide Anti-Infective Immunity
Source: Int J Mol Sci. 2024 Jul 7;25(13):7450. doi: 10.3390/ijms25137450 (PMC11242715; doi:10.3390/ijms25137450)
Supplement: Supplementary file 1 [file ijms-25-07450-s001.zip]

Archive with 1 entries (1 files):
- ijms-3081962-supplementary.pdf
